# Supplementary material for: Dominant negative variants in KIF5B cause osteogenesis imperfecta via down regulation of mTOR signaling
Source: PLoS Genet. 2023 Nov 7;19(11):e1011005. doi: 10.1371/journal.pgen.1011005 (PMC10656020; doi:10.1371/journal.pgen.1011005)
Supplement: S2 Data — (XLSX) [file pgen.1011005.s006.xlsx]

## Sheet: Golgi polarity
Control fibroblasts	Patient fibroblasts
0.810056	0.0726257
0.156425	0.653631
0.402235	0.251397
0.0614525	0.0614525
0.357542	0.111732
0.435754	0.0223464
0.0670391	0.150838
0.0949721	0.106145
0.0391061	0.597765
0.430168	0.0391061
0.173184	0.0391061
0.346369	0.0335196
0.122905	0.0502793
0.597765	0.307263
0.335196	1
0.0335196	0.0782123
0.335196	0.145251
0.569832	0.0949721
0.418994	0.318436
0.307263	0.0502793
0.670391	0.139665
0.860335	0.804469
0.469274	0.122905
0.569832	0.0670391
0.0614525	0.139665
0.240223	0.0614525
0.195531	0.0391061
0.0502793	0.865922
0.994413	0.0335196
0.446927	0.173184
1	0.0614525
1	0.0446927
1	0.0335196
0.815642	0.47486
1	0.0558659
0.916201	0.324022
0.782123	0.0893855
0.351955	0.027933
0.430168	0.206704
0.173184	0.0223464
0.0391061	0.256983
0.368715	0.27933
0.379888	0.100559
0.0893855	0.0614525
0.692737	0.0335196
0.603352	0.100559
0.648045	0.117318
0.98324	0.648045
0.0223464	0.26257
0.77095	0.117318
0.100559	0.0502793
0.72067	0.882682
0.178771	0.0446927
0.195531	0.910615
0.52514	0.0670391
0.458101	0.307263
0.0223464	0.139665
0.452514	0.368715
0.0782123	0.396648
0.0502793	0.26257
0.98324	0.307263
0.0558659	0.201117
1	0.206704
0.0670391	0.0167598
1	0.318436
0.748603	0.24581
0.446927	0.664804
0.0335196	0.162011
0.988827	0.391061
0.625698	0.301676
0.22905	0.156425
0.435754	0.206704
0.139665	0.128492
0.0391061	0.0949721
0.22905	0.139665
0.899441	0.0502793
0.0446927	0.413408
0.150838	0.905028
0.413408	0.273743
0.530726	0.156425
0.0837989	0.329609
0.659218	0.407821
0.145251	1
0.111732	0.977654
0.0782123	0.0837989
0.597765	0.977654
0.631285	0.0335196
0.206704	0.413408
0.675978	0.994413
0.413408	0.111732
0.027933	0.927374
0.156425	0.0670391
0.329609	0.564246
0.0502793	0.134078
0.296089	0.513966
0.0726257	0.117318
0.212291	0.575419
0.586592	0.502793
0.497207	0.22905
0.184358	0.134078
0.849162	0.782123
0.0558659	0.0726257
0.324022	0.100559
0.430168	0.301676
0.178771	0.251397
0.307263	0.184358
1	0.0726257
0.586592	0.351955
0.0502793	0.765363
0.0223464	0.0335196
0.117318	0.379888
0.0837989	0.0893855
0.346369	0.346369
0.927374	0.597765
0.648045	0.703911
0.536313	0.027933
0.0670391	0.681564
0.804469	0.162011
0.519553	0.396648
0.905028	0.0670391
0.614525	0.994413
0.0502793	0.195531
0.0502793	0.0335196
0.832402	0.530726
0.608939	0.318436
0.614525	0.0223464
0.106145	0.72067
0.530726	0.0391061
0.843575	1
0.75419	0.905028
0.541899	0.145251
1	0.430168
0.0335196	0.027933
0.128492	0.0446927
0.424581	0.469274
0.469274	0.240223
0.134078	0.201117
0.614525	0.145251
0.0670391	0.541899
0.0502793	0.0391061
0.625698	0.0782123
0.027933	0.0782123
0.832402	0.027933
0.0223464	0.0223464
0.0223464	0.290503
0.960894	0.631285
0.0893855	0.134078
0.145251	0.0893855
0.0446927	0.0223464
0.47486	0.569832
0.944134	0.363128
0.586592	0.318436
0.27933	0.363128
0.256983	0.0391061
0.290503	0.787709
0.0949721	0.564246
0.0502793	0.972067
0.893855	0.223464
0.22905	0.189944
0.296089	0.0446927
0.541899	0.821229
0.374302	0.592179
0.195531	0.430168
0.217877	0.307263
0.759777	0.0782123
0.027933	0.318436
0.357542	0.0782123
0.407821	0.47486
0.418994	0.0446927
0.575419	0.363128
0.0502793	0.106145
0.0558659	0.519553
0.296089	0.184358
0.296089	0.0670391
0.0949721	0.530726
0.96648	0.513966
0.162011	0.854749
0.346369	0.106145
0.0111732	0.0167598
0.581006	0.0502793
0.877095	0.413408
0.240223	0.0502793
0.167598	0.223464
0.273743	0.0949721
0.212291	0.631285
0.0391061	0.027933
0.363128	0.849162
0.0614525	0.396648
0.98324	0.324022
0.201117	0.553073
0.0782123	0.256983
0.0782123	0.0446927
0.446927	0.162011
0.98324	0.256983
0.715084	0.145251
0.759777	0.0558659
0.949721	0.134078
0.0782123	0.413408
0.106145	0.240223
0.111732	0.128492
0.178771	0.441341
0.318436	0.458101
0.0223464	1
0.223464	0.324022
0.899441	0.927374
0.27933	0.0223464
0.162011	0.363128
0.558659	0.988827
0.385475	0.0167598
0.307263	0.620112
0.653631	0.273743
0.0726257	0.0391061
0.396648	0.463687
0.117318	0.0614525
0.145251	0.100559
0.972067	0.893855
0.329609	0.72067
0.0726257	0.307263
0.681564	0.670391
0.184358	0.430168
0.139665	0.26257
0.195531	0.0949721
0.178771	0.0726257
0.150838	0.223464
0.558659	0.407821
0.128492	0.905028
0.793296	0.77095
0.111732	0.0391061
0.938547	0.26257
0.0670391	0.0391061
0.139665	0.251397
0.832402	1
0.558659	0.173184
0.290503	0.47486
0.106145	0.715084
0.0446927	0.201117
0.162011	0.201117
0.189944	0.335196
0.234637	0.100559
0.586592	0.927374
0.469274	0.776536
0.921788	0.134078
0.100559	0.162011
0.608939	0.0837989
0.234637	0.0558659
0.290503	0.0670391
0.441341	0.932961
0.318436	0.0446927
0.0502793	0.50838
0.212291	0.385475
0.670391	0.653631
0.178771	0.139665
0.106145	0.307263
0.620112	1
0.430168	0.949721
0.357542	0.988827
0.335196	1
0.324022	1
0.318436	1
0.027933	0.988827
0.379888	0.972067
0.0614525	1
0.614525	0.96648
0.335196	0.994413
0.324022	0.96648
0.837989	0.798883
0.117318	0.24581
0.0726257	0.0558659
0.117318	0.77095
0.346369	0.553073
0.156425	0.994413
0.335196	0.726257
0.268156	0.972067
0.782123	0.731844
0.0837989	0.469274
0.111732	0.0558659
0.117318	0.0391061
0.413408	0.402235
0.117318	0.139665
0.837989	0.027933
0.206704	0.0949721
0.0391061	0.430168
0.284916	0.027933
0.396648	0.636872
0.122905	0.642458
0.49162	0.413408
0.893855	0.122905
0.284916	0.0782123
0.217877	0.0670391
0.26257	0.162011
0.212291	0.681564
0.664804	0.575419
0.128492	0.603352
0.212291	0.189944
0.391061	0.284916
0.519553	0.0726257
0.0782123	0.134078
0.497207	0.938547
0.134078	0.0446927
0.106145	0.156425
0.284916	0.0335196
0.441341	0.424581
0.798883	0.0614525
0.027933	0.0502793
0.396648	0.0893855
0.223464	0.0502793
0.100559	0.0446927
0.189944	0.251397
0.212291	0.502793
0.73743	0.0223464
0.134078	0.162011
0.553073	0.0446927
0.122905	0.916201
0.268156	0.882682
0.329609	0.217877
0.955307	0.217877
0.49162	0.201117
0.681564	0.620112
0.312849	0.0223464
0.435754	0.0391061
0.111732	0.0335196
	0.0335196
	0.0893855
	0.843575
	0.659218
	0.0837989
	0.0391061
	0.0726257
	0.821229
	0.156425
	0.027933
	0.150838
	0.391061
	0.0949721
	0.743017
	1
	0.351955
	1
	0.284916
	0.72067
	0.195531
	0.960894
	1
	0.240223
	0.0223464
	0.128492
	0.402235
	0.195531
	0.921788
	0.111732
	0.296089
	0.150838
	0.268156
	0.793296
	0.26257
	0.195531
	0.24581
	1
	0.49162
	0.715084
	0.318436
	0.469274
	0.0670391
	0.0335196
	0.402235
	0.296089
	0.0335196
	0.391061
	0.0726257
	0.0670391
	0.0837989
	0.374302
	0.0391061
	0.363128
	0.173184
	0.0167598
	1
	0.0223464
	0.659218
	0.0223464
	0.0391061
	0.938547
	0.692737
	0.642458
	0.117318
	0.480447
	0.413408
	0.162011
	0.659218
	0.0893855
	0.0837989
	0.178771
	0.22905
	0.357542
	0.117318
	0.273743
	0.960894
	0.0614525
	0.402235
	0.569832
	0.27933
	0.0614525
	0.541899
	0.307263
	0.804469
	0.407821
	0.893855
	0.027933
	0.256983
	0.374302
	0.0614525
	0.441341
	0.027933
	0.351955
	0.0614525
	0.0446927
	0.368715
	0.027933
	0.0558659
	0.608939
	0.027933
	0.0446927
	0.027933
	0.162011
	1
	0.849162
	1
	0.994413
	0.938547
	1
	0.916201
	1
	1
	0.0391061
	0.0167598
	0.0502793
	0.519553
	0.424581
	0.217877
	0.47486
	0.335196
	0.26257
	0.446927
	0.0223464
	0.977654
	0.871508
	0.765363
	0.290503
	0.558659
	0.787709
	0.240223
	0.960894
	0.189944
	0.296089
	0.0446927
	0.988827
	1
	0.955307
	0.994413
	1
	1
	1
	0.932961
	0.821229
	0.837989
	0.27933
	0.502793
	0.240223
	0.0614525
	0.0335196
	0.541899
	0.424581
	0.0391061
	0.212291
	0.0837989
	0.0558659
	0.391061
	0.441341
	0.139665
	0.122905
	0.0446927
	0.0335196
	0.312849
	0.156425
	0.960894
	0.335196
	0.0726257
	0.0335196
	0.201117
	0.0670391
	0.128492
	0.0893855
	0.251397
	0.49162
	0.586592
	0.027933
	0.363128
	0.290503
	0.027933
	0.290503
	0.0949721
	0.26257
	1
	0.0614525
	0.027933
	0.0837989
	0.027933
	0.938547
	0.0167598
	0.0446927
	0.614525
	0.899441
	0.296089
	0.027933
	0.977654
	0.134078
	0.0837989
	0.329609
	0.290503
	0.0614525
	0.117318
	0.217877
	0.139665
	0.98324
	0.223464
	0.0335196
	0.441341
	0.513966
	0.184358
	0.0335196
	0.027933
	0.284916
	0.173184
	0.27933
	1
	0.0782123
	0.0502793
	0.27933
	0.0391061
	0.201117
	0.413408
	0.0391061
	0.206704
	0.027933
	0.134078
	0.0670391
	0.22905
	0.256983
	0.0335196
	1
	0.329609
	0.296089
	0.363128
	0.363128
	0.351955
	0.134078
	0.195531
	0.0446927
	0.0558659
	0.698324
	0.592179
	0.027933
	0.206704
	0.0502793
	0.0335196
	0.351955
	0.178771
	0.0726257
	0.223464
	0.167598
	0.435754
	0.268156
	0.469274
	0.0335196
	0.0558659
	0.027933
	0.340782
	0.0837989
	0.128492
	0.117318
	0.111732
	0.162011
	0.47486
	0.145251
	0.0614525
	0.0949721
	0.0782123
	0.0670391
	0.217877
	0.106145
	0.435754
	0.0614525
	0.0670391
	0.0335196
	0.72067
	0.664804
	0.726257
	0.111732
	0.854749
	0.0446927
	0.530726
	0.0502793
	0.0446927
	0.117318
	0.122905
	0.167598
	0.463687
	0.0335196
	0.430168
	0.027933
	0.49162
	0.206704
	0.413408
	0.0335196
	0.0167598
	0.592179
	0.0335196
	0.0223464
	0.0558659
	0.0502793
	0.0391061
	0.0949721
	0.782123
	0.776536
	0.106145
	0.0558659
	0.458101
	0.273743
	0.027933
	0.26257
	1
	0.0558659
	0.273743
	0.681564
	0.0223464
	0.027933
	0.0502793
	0.027933
	0.027933
	0.98324
	0.351955
	0.368715
	0.73743
	0.256983
	0.027933
	0.424581
	0.22905
	0.0167598
	0.117318
	0.156425
	0.0391061
	0.391061
	0.167598
	0.0335196
	0.798883
	0.26257
	0.0614525
	0.988827
	0.0446927
	0.111732
	0.0949721
	0.430168
	0.653631
	0.111732
	0.240223
	0.27933
	0.122905
	0.0837989
	0.407821
	0.0446927
	0.0558659
	0.0558659
	0.726257
	0.0670391
	0.106145
	0.24581
	0.865922
	0.0558659
	0.687151
	0.0223464
	0.134078
	0.145251
	0.178771
	0.988827
	0.977654
	0.98324
	0.98324
	0.977654
	0.318436
	0.899441
	0.988827
	0.502793
	0.0391061
	0.201117
	0.977654
	0.223464
	0.0502793
	0.0446927
	0.0223464
	0.24581
	0.575419
	0.340782
	0.296089
	0.251397
	0.826816
	0.0949721
	0.458101
	0.234637
	0.22905
	0.273743
	0.206704
	0.0502793
	0.882682
	0.027933
	0.541899
	0.726257
	0.0391061
	0.027933
	0.446927
	0.0391061
	0.642458
	0.0670391
	0.189944
	0.134078
	0.0446927
	0.0167598
	0.307263
	0.128492
	0.318436
	0.480447
	0.0726257
	1
	0.0391061
	0.100559
	0.027933
	0.75419
	0.290503
	0.385475
	0.413408
	0.0391061
	0.027933
	0.0893855
	0.664804
	0.497207
	0.75419
	0.0837989
	0.0335196
	0.0558659
	0.173184
	0.122905
	0.0614525
	0.284916
	0.0670391
	0.0223464
	0.0670391
	0.284916
	0.106145
	0.240223
	0.391061
	0.0335196
	0.357542
	0.178771
	0.0670391
	0.145251
	0.301676
	0.0558659
	1
	1
	1
	1
	1
	0.597765
	0.994413
	1
	0.910615
	1
	0.938547
	0.189944
	0.357542
	0.497207
	0.150838
	0.100559
	0.642458
	0.614525
	0.195531
	0.173184
	0.0614525
	0.446927
	0.184358
	0.0949721
	0.916201
	0.463687
	0.0782123
	0.636872
	0.821229
	0.156425
	0.709497
	0.0391061
	0.223464
	0.145251
	1
	1
	0.0558659
	0.134078
	0.430168
	0.100559
	0.312849
	0.296089
	0.452514
	0.351955
	0.0670391
	0.22905
	0.513966
	0.0502793
	0.189944
	0.469274
	0.608939
	0.988827
	0.189944
	0.586592
	1
	0.0782123
	0.0391061
	0.162011
	0.0446927
	0.0446927
	0.368715
	0.324022
	0.117318
	0.0391061
	0.0893855
	0.0335196
	0.027933
	1
	0.402235
	0.122905
	0.681564
	0.212291
	0.027933
	0.223464
	0.486034
	0.184358
	0.960894
	0.424581
	0.871508
	0.0893855
	0.631285
	0.256983
	0.318436
	0.184358
	0.351955
	0.391061
	0.307263
	0.0893855
	0.195531
	0.156425
	0.0446927
	0.0502793
	0.435754
	0.0502793
	0.0558659
	0.0335196
	0.117318
	0.117318
	0.0335196
	0.0614525
	0.787709
	0.184358
	0.0446927
	0.100559
	0.0558659
	0.117318
	0.0558659
	0.0558659
	0.162011
	0.0446927
	0.0614525
	0.469274
	0.117318
	0.184358
	0.703911
	0.988827
	0.592179
	0.988827
	0.0782123
	0.977654
	0.0782123

## Sheet: Golgi area 
Control fibroblasts	Patient fibroblasts
5460	62
898	6238
4204	1580
426	458
1534	922
2904	100
164	502
178	410
206	7042
2320	140
372	62
1014	56
342	194
4808	2698
5238	7518
74	636
4388	502
4056	1416
1430	1374
1066	40
4170	258
5684	7708
3656	170
3250	176
162	462
912	142
1496	122
58	6224
10454	146
5502	1386
13878	598
19826	124
23996	76
20512	4534
15246	76
20700	1290
8856	152
1188	44
1476	1244
1702	40
180	2894
4184	2824
2816	316
158	144
3340	144
4424	364
5798	316
4530	5160
52	1372
5854	134
292	96
2844	6650
1034	168
1352	14000
3224	460
4692	476
40	378
2326	5812
176	886
258	1972
8640	1040
242	678
8996	582
94	50
9610	2472
7242	622
2204	3804
46	820
6856	892
3544	2110
1764	1214
2502	702
1076	682
64	206
2806	346
8104	136
128	1640
498	9768
3666	1218
5604	380
240	1878
8916	1718
988	7164
278	8968
176	120
5964	4080
2404	44
398	2722
4692	7246
1662	610
44	2970
370	394
2380	4046
540	988
1968	5428
394	546
976	3188
3636	2440
1890	908
1096	512
5096	7888
58	190
4656	196
3878	978
748	2228
1678	850
10480	102
2158	906
48	9500
72	166
308	548
256	120
3312	2460
9288	1254
2110	4116
3468	42
1068	4372
6564	500
1992	4182
7424	116
4248	7636
54	1340
126	72
5772	3136
1060	550
1182	60
48	9522
1460	182
1242	12338
2768	9178
6422	502
19426	2584
60	66
396	48
2976	1206
4982	822
582	1004
5122	442
70	1650
90	48
4522	184
120	292
2976	48
44	40
54	1370
8928	2234
86	546
2648	926
326	48
4288	4938
2940	958
1422	1346
1948	2146
1432	44
2262	8450
226	5630
80	8518
7832	1800
1152	2322
4138	210
1662	7322
1094	5070
874	3250
3074	3228
5598	58
82	1648
2902	304
576	4074
2838	100
3172	4862
150	742
128	1520
1570	254
2180	382
848	6736
6692	7422
832	3760
4116	162
78	48
1746	246
5142	7176
1000	328
1178	1608
3644	172
2188	2556
84	80
3630	9364
410	1360
11566	1734
752	880
160	762
138	114
3112	670
9082	1112
4506	882
2354	262
5314	490
70	2988
1190	892
1026	1304
650	4868
1304	2566
76	8154
3186	2210
4112	4358
970	68
1736	2344
5308	6664
2008	42
1964	2654
5464	1712
836	124
3082	3658
1872	108
684	80
5234	9412
4354	8012
204	2014
4234	2918
298	1664
2944	3476
716	128
836	292
422	1466
7182	2738
640	2958
3782	5696
386	116
4344	2204
460	100
822	750
2184	5284
3810	168
904	7582
1030	5406
104	944
1876	788
1538	2908
928	236
3630	10460
2562	7124
7954	598
218	1544
3588	552
454	144
3530	256
3272	5444
2270	138
356	6514
1026	418
9056	2156
1712	736
702	4890
6004	9574
3044	6054
2682	4840
1140	16540
1790	17766
2618	6108
56	3218
4178	2974
184	11164
2612	3226
4556	6792
2242	2818
6492	3322
130	1936
160	46
324	5984
2076	3174
1692	6940
518	8938
1206	2590
7732	1478
402	856
282	50
248	56
414	3510
212	208
4136	62
1102	130
52	1924
4928	52
1894	3974
1590	1844
4170	1440
7042	522
3706	170
948	144
1288	164
1122	2666
2520	580
1014	1136
1652	362
6320	416
7060	132
110	240
588	7510
510	92
1720	336
2716	104
3792	3668
4970	174
84	122
3820	360
1962	130
1618	70
694	2144
574	1092
2504	46
282	480
4310	134
930	4886
2110	2288
1180	392
6970	328
2220	310
8300	1242
1232	44
3076	50
2036	40
	42
	212
	2340
	1914
	318
	78
	370
	4928
	818
	42
	246
	3098
	442
	9114
	11440
	4130
	24620
	2644
	8970
	1652
	2666
	24566
	2080
	42
	342
	8292
	1206
	6656
	410
	574
	256
	522
	2898
	534
	502
	894
	5308
	2228
	6988
	670
	934
	124
	218
	1684
	788
	46
	2828
	258
	198
	206
	2334
	104
	1964
	788
	42
	9972
	46
	3708
	58
	156
	6300
	3164
	4712
	348
	630
	884
	138
	5356
	120
	50
	1060
	184
	5554
	360
	2770
	4134
	190
	1340
	4110
	810
	152
	4494
	1400
	3242
	1324
	9164
	56
	2056
	3442
	574
	1682
	50
	1324
	246
	118
	1254
	88
	44
	1942
	40
	136
	48
	1464
	13974
	2874
	9234
	10062
	3048
	15644
	3506
	7278
	15742
	58
	42
	52
	2068
	1796
	536
	1874
	914
	1034
	3358
	40
	4568
	2174
	3154
	824
	2532
	6228
	822
	6374
	136
	288
	86
	20122
	10990
	7490
	21590
	14344
	18730
	20046
	7404
	8810
	12280
	188
	964
	1100
	148
	52
	1160
	1872
	232
	918
	224
	296
	5280
	1464
	140
	436
	110
	64
	1198
	286
	6116
	4898
	80
	86
	860
	222
	1672
	250
	488
	2172
	4580
	46
	3990
	1938
	98
	1646
	102
	1860
	22612
	186
	122
	208
	58
	5978
	48
	308
	2720
	5058
	1494
	44
	3146
	980
	48
	760
	704
	100
	462
	892
	1314
	3674
	1380
	146
	1330
	2826
	990
	102
	46
	2984
	714
	748
	6146
	240
	170
	1852
	82
	2038
	1930
	138
	906
	44
	232
	104
	414
	1238
	92
	3344
	1054
	1434
	2240
	824
	1126
	274
	326
	152
	148
	4206
	1500
	62
	272
	94
	48
	7088
	370
	74
	778
	1502
	598
	1040
	2078
	76
	466
	40
	2658
	352
	1084
	332
	508
	246
	3130
	1412
	496
	966
	302
	190
	546
	172
	4510
	82
	378
	44
	9408
	5512
	1850
	192
	5020
	100
	2024
	40
	244
	162
	230
	984
	3584
	62
	3382
	56
	2052
	488
	3444
	40
	44
	3024
	164
	50
	148
	40
	136
	146
	8124
	6772
	1176
	268
	2128
	2354
	54
	1030
	8842
	164
	3194
	9344
	40
	106
	90
	70
	46
	7142
	2952
	1744
	9980
	664
	114
	1658
	1348
	40
	250
	688
	72
	740
	916
	96
	4574
	3398
	306
	5642
	230
	576
	550
	1974
	2202
	240
	1106
	1398
	72
	1202
	2402
	502
	170
	158
	6570
	132
	1244
	1882
	8270
	392
	452
	128
	476
	544
	1470
	7402
	4958
	5122
	2960
	3738
	1478
	1500
	5540
	2900
	76
	2676
	7566
	4318
	80
	284
	52
	382
	6408
	2046
	1670
	1130
	5962
	426
	4292
	1344
	232
	2374
	1562
	166
	5120
	70
	3408
	6592
	42
	84
	4570
	304
	4894
	646
	2614
	636
	244
	44
	2966
	1502
	2264
	4326
	710
	9872
	42
	666
	46
	2552
	2314
	3114
	3690
	58
	40
	236
	11990
	2618
	10296
	350
	102
	114
	1646
	400
	118
	3954
	192
	174
	440
	478
	372
	596
	2382
	80
	3488
	340
	396
	418
	3524
	296
	21138
	26434
	7202
	16446
	25668
	4022
	9338
	10752
	6284
	8820
	8670
	412
	1998
	2014
	484
	204
	2358
	7104
	2314
	464
	174
	4188
	892
	158
	5208
	4172
	436
	5628
	6396
	720
	7892
	60
	1378
	588
	6868
	6996
	374
	1076
	2022
	204
	2686
	822
	574
	5188
	56
	500
	440
	48
	1656
	2652
	2550
	12332
	836
	3472
	4668
	68
	84
	740
	170
	272
	3194
	1948
	866
	48
	456
	40
	54
	5706
	2818
	848
	4522
	1050
	72
	1914
	3092
	826
	10796
	6032
	4508
	176
	4188
	3256
	570
	1462
	1708
	4602
	722
	372
	1240
	764
	200
	112
	4380
	112
	234
	74
	1336
	152
	164
	182
	10288
	1460
	292
	852
	430
	220
	234
	130
	2610
	132
	344
	1094
	178
	1454
	11332
	2880
	2856
	6066
	480
	7646
	184

## Sheet: cilia length
control fibroblasts	patient fibroblasts	siRNA cont	siRNA Kif5b	EV	WT	T87I
9.339	4.997	4.61642	4.09626	4.5514	3.5761	6.95714
2.428	2.942	5.72176	3.96622	2.73084	3.44606	6.30694
4.377	5.993	3.18598	3.31602	4.42136	5.33164	6.30694
5.063	8.687	4.74646	5.8518	5.39666	4.48638	6.69706
2.595	4.828	3.70614	2.73084	3.64112	3.38104	6.04686
4.929	6.102	3.05594	3.5761	3.31602	5.65674	5.07156
4.99	4.838	5.46168	4.81148	5.26662	4.2263	5.07156
6.033	4.878	5.33164	3.96622	2.86088	4.61642	5.59172
4.081	5.376	3.83618	4.94152	5.13658	6.11188	4.48638
4.855	5.667	4.94152	5.91682	3.77116	3.96622	4.94152
5.498	3.863	6.37196	2.99092	4.16128	4.94152	5.46168
2.979	3.626	6.69706	5.00654	2.21068	5.46168	5.39666
6.882	4.327	4.09626	2.40574	3.83618	3.70614	6.43698
2.766	5.057	5.26662	2.9259	3.70614	4.16128	4.03124
4.955	5.667	4.48638	4.74646	3.51108	6.04686	2.01562
1.825	9.525	2.53578	5.46168	4.74646	4.68144	5.13658
2.907	4.912	4.8765	5.39666	5.13658	5.33164	11.0534
4.907	3.39	4.74646	4.8765	2.53578	3.70614	3.64112
2.898	4.13	3.70614	5.65674	2.47076	3.31602	3.251
4.036	3.818	4.09626	6.04686	4.16128	4.2263	3.96622
3.876	3.756	4.61642	3.64112	3.9012	3.77116	3.44606
7.664	5.385	4.5514	2.53578	2.9259	6.8271	4.35634
4.313	6.73	3.77116	6.1769	2.99092	10.2081	4.48638
2.849	4.789	3.77116	5.2016	2.53578	5.33164	4.35634
2.115	6.406	7.21722	5.98184	2.99092	4.8765	3.5761
7.314	4.202	4.42136	8.4526	3.18598	5.26662	3.96622
2.891	8.52	4.16128	4.16128	4.2263	3.9012	5.39666
5.83	10.789	4.8765	3.31602	3.12096	7.41228	3.77116
4.435		6.30694	5.00654	1.75554	4.2263	6.43698
4.149		3.77116	4.29132	1.49546	3.44606	7.60734
		2.40574	5.2016	2.47076	3.251	3.96622
		2.66582	4.35634	2.6008	3.9012	5.39666
		2.79586	5.33164	2.99092	4.5514	4.61642
		5.91682	4.94152	1.43044	4.94152	4.61642
		3.38104	3.83618	5.2016	3.70614	3.18598
		3.44606	4.48638	2.34072	6.43698	5.33164
		4.2263		2.01562	2.66582	5.39666
		3.31602		2.9259	4.5514	5.2016
		4.8765		2.40574	4.48638	4.5514
		1.69052		2.2757	3.05594	4.35634
		4.42136		2.40574	4.03124	4.16128
		3.64112		4.8765	4.03124	6.30694
		3.38104		5.91682	3.70614	7.93244
				1.9506	1.82056	2.9259
				2.34072	2.86088	4.2263
				1.56048	2.73084	3.12096
				2.47076	1.82056	5.98184
				2.14566	2.01562	4.8765
				3.51108	2.79586	5.78678
				3.05594	2.9259	3.83618
				2.34072	2.21068	4.2263
				2.73084	2.99092
				2.14566	2.21068
				1.75554	2.2757
				2.6008	2.14566
				2.08064	1.88558
				2.2757	2.34072
				2.08064	2.14566
				2.6008	2.86088
				2.34072	2.66582
				2.47076	1.88558
				2.53578	1.745
				2.6008	1.702
				1.56048	2.333
				2.34072	1.716
				1.69052	2.442
				2.08064	2.049
				2.6008	1.731
				2.6008	1.997
					2.28

## Sheet: Phospho S6 western
calculated ratio pS6 to tS6/atub
Control	Patient (T87I)	Control rescue serum	Patient (T87I) rescue serum	Control rescue leucine	Patient (T87I) rescue leucine
5.75272e-05	9.27821e-06	3.9093e-05	3.5882e-05	4.01276e-05	1.68162e-05
5.58738e-05	1.11736e-05	3.7869e-05	3.0929e-05	3.36159e-05	3.53988e-05
6.40288e-05	1.15105e-05	5.0567e-05	3.6646e-05	2.84609e-05	2.69251e-05

## Sheet: overexpression and knockdown
calculated -2DDCT values
EV	WT	MUT		Control siRNA	KIF5B siRNA
0.786399	7.42985	13.1167		0.990801	0.105599
1.11987	10.1495	18.1681		1.16205	0.056983
0.968171	19.7439	10.8028		0.868541	0.075712
1.11214	5.11004	4.41782		1.17419	0.126891
1.15136	10.8779	14.3535		0.914888	0.217889
0.915945	4.93597	16.037		0.973779	0.206136
				1.11085	0.170952
				0.780065	0.191003
				1.10318	0.131366
