# Supplementary material for: Dominant negative variants in KIF5B cause osteogenesis imperfecta via down regulation of mTOR signaling
Source: PLoS Genet. 2023 Nov 7;19(11):e1011005. doi: 10.1371/journal.pgen.1011005 (PMC10656020; doi:10.1371/journal.pgen.1011005)
Supplement: S3 Data — (XLSX) [file pgen.1011005.s007.xlsx]

## Sheet: Fig 2B 
Fig 2B. Developmental stages (%)
	WT	T90T	T90I#1	T90I#2	del
Not hatched	2.5	5.56	6.67	5.56	5
	0	7.84	4.88	4.88	1.69
	0	2.13	6.25	2.86	2.17
	1.25
L1	0	0	93.33	94.44	75
	0	0	95.12	95.12	86.44
	0	0	93.75	94.29	89.13
	0
L2/L3/L4	0	0	0	0	15
	0	0	0	0	11.86
	0	0	0	2.86	6.52
	0
Adult (4 days)	97.5	94.44	0	0	5
	100	92.16	0	0	0
	100	97.87	0	0	2.17
	98.75
Adult (7 days)	97.5	94.44	0	0	20
	100	92.16	0	0	10.17
	100	100	0	0	6.52
	98.75

## Sheet: Fig 2C
Fig 2C. Body Length (µm)
WT	TT/+	TI/+ #1	TI/+ #2	del/+
1028.69	965.88	814.22	844.47	972.64
972.59	962.78	886.24	829.52	974.03
981.92	999.17	847.55	865.43	944.8
1043.01	971	838.38	864.18	960.44
976.32	987.51	873.78	869.09	962.64
954.85	964.91	827.39	802.58	922.83
1032.82	1010.98	892.73	855.79	920.4
947.56	983.28	891.4	854.07	972.87
998.09	979.42	882.67	852.66	946.51
1001.17	978.93	860.65	899.63	951.18
974.49	979.93	790.09	814.31	939.45
931.73	962.11	831.97	880.2	939.45
1038.64	986.49	823.57	886.27	952.77
964.31	971.65	848.68	848.92	949.4
1006.67	972.26	851.56	864.91	972.59
1046.08	954.16	837.35	878.03	944.46
1001.81	969.82	836.82	846.57	970.26
1000.02	944.73	815.74	874.89	981.2
1005.43	929.41	867.42	912.5	970.68
976.56	964.05	832.64	873.98	1018.26
968.02	971.74	772.01	905.74	952.92
1028.07	948.18	878.85	833.03	986.86
1022.13	966.65	796.08	868.52	928.89
970.67	1061.03	847.83	865.98	939.41
945.04	1042.78	874.31	874.84	984.35
975.53	1006.81	845.97	912.55	983.29
963.22	1007.27	889.45	848.66	971.46
947.16	1026.21	834.43	899.73	982.43
971.77	957.22	843.11	853.47	1005.38
966.49	1003.27	842.05	839.45	956.34
988.46	1001.79	844.81	922.73	976.26
1010.95	1025.17	895.47	854.6	1018.98
977.16	1067.4	849.99	890.44	1005.55
995.98	1042.65	881.37	929.72	1004.44
1108.13	992.52	936.28	869.9	1025.09
1053.16	988.24	910.69	888.28	997.32
1040.67	1005.35	890.16	880.23	1008.4
1068.61	1027.38	873.84	886.2	1006.77
1078.62	1007.14	937.9	915.43	969.51
1044.06	995.84	908.69	882.89	959.61
1029.4	1082.27	865.8	930.37	982.89
1044.59	1023.2	913.64	883.5	937.65
1070.19	1022.82	913.73	928.49	993.84
1002.57	976.4	893.66	912.96	1014.23
1086.49	1015.73	884.06	908.71	982.21
1031.95	1039.84	942.67	925.12	984.89
1026.76	1001.79	904.62	920.64	976.9
1039.35	992.13	942.86	886.62	1001.71
1003.52	1050.28	942.61	905.97	998.58
1061.23	949.8	969.89	913.89	981.9
1022.04	1071.52	917.42	932.68	1033.67
1038.37	1028.96	915.87	948.38	995.64
1040.91	1025.55	1065.76	981.23	1001.29
1025.78	998.2	890.2	910.89	995.57
1042.03	1025.52	861.8	926.81	1023.63
997.93	1015.42	854.44	917.46	1007.3
1007.38	988.98	866.45	971.97	1039.71
1007.63	1006.36	869.73	948.88	1044.18
1030.49	1029.28	855.48	935.7	1010.88
1032.93	996.64	937.93	876.45	1038.95
1060.91	990.85	876.33	905.94	1002.73
1016.42	1027.67	892.63	912.97	1020.63
1027.92	1021.21	927.77	916.66	1014.19
1048.34	1070.93	878.38	885.15	1006.6
1031.7		885.16	861.73	988.87
1031.38		887.29	916.5	1002.49
1157.02		893.42	897.48	1022.52
1012.09		897.92	877.35
1014.4		911.9	902.8
1035.57		952.24	890.3
1021.65		898.36	929.25
1053		886.48	834.46
1024.12		877.43	882
1032.07		904.95	900.96
		915.05	932.79
		866.37	836.4
		870.43	934.92
		862.98	920.82
		956.62	930.93
		946.1	926.03
		922.66	858.93
		932.57	896.18
		919.38	908.04
		951.75	926.44
		935.55	915.23
		868.6

## Sheet: Fig 2D
Fig 2D. Thrashing speed (cycles/min)
WT	TT/+	TI/+ #1	TI/+ #2	del/+
92.034	82.298	51.0298	44.0514	79
92.9586	98.4628	41.0239	52.0607	97.8071
90.8068	95.7967	31.1486	39.2678	101.911
90.5147	97.5569	33.7697	30.7859	82.2845
90.0791	99.8082	37.5219	56.8163	80.292
87.7193	95.2727	47.7779	50.0584	86.9781
76.0976	92.3572	38.2723	31.05	84.9473
92.554	89.8085	39.5231	69.2558	91.0515
102.059	93.1072	20.512	40.5473	99.1156
100.058	99.8082	45.6568	55.0459	77.4244
95.8059	90.9172	33.5196	44.0257	94.6104
111.065	102	46.277	52.2805	76.4835
90.0525	93.3368	24.014	32.519	93.9985
90.0525	95.3396	51.0298	42.2747	82.6042
91.8987	94.3804	50.5295	60.7855	90.5189
103.707	89.3021	38.2723	16.0093	98.6489
90.1051	99.4837	35.5207	54.5318	107.539
108.747	81.5094	54.782	29.0433	96.056
84.5987	87.5511	18.5108	33.7697	98.3333
97.1133	104.311	47.2776	45.5266	90.5528
74.3667	89.8024	29.7674	26.7656	110.211
80.8425	90.3046	11.0064	47.2776	81.4634
121.305	92.9539	36.5213	3.50204	87.6656
113.238	103.198	15.2589	22.263	104.061
107.861	122.983	14.7586	37.5219	108.814
91.7947	93.0731	24.2642	8.25482	109.837
94.5552	91.9696	49.0286	45.2764	103.71
101.032	105.562	31.0181	44.7837	92.2033
94.0834	108.571	44.0257	11.7569	86.3003
93.6894	112.356	4.00234	11.7569	97.8288
74.8997	103.784	8.75511	16.5096	105.45
106.706	91.7352	2.00117	18.0105	110.597
115.594	89.9015	66.6785	6.75394	98.9486
101.559	102.56	15.1301	4.00234	104.98
105.061	115.772	2.25131	7.25423	112.316
105.46	86.9565	18.7609	29.5172	106.99
103.352	92.8914	17.0099	47.0274	121.321
102.169	109.267	46.7773	3.00175	111.815
97.2195	98.8694	6.75394	8.50496	98.5575
97.7056	120	2.50146	14.2583	98.0613
99.6979	104.299	2.00117	8.50496	112.065
96.8007	114.541	30.5178	25.765	106.312
115.816	88.5714	35.6091	16.7598	102.037
105.562	96.4828	3.50204	11.0064	103.556
108.953	94.6104	1.25073	17.2601	108.045
118.136	93.7882	7.00409	7.25423	105
96.4797	113.03	1.00058	8.25482	110.661
106.389	94.1098	11.7569	22.263	126.437
115.614	97.9106	5.75336	2.75161	109.745
99.4776	87.9351	0.500292	25.1946	113.766
111.444	97.6549	18.0105	12.2571	113.066
117.844	107.932	31.7685	8.25482	108.563
112.449	86.3365	29.0169	49.1955	109.564
91.6981	95.8059	12.1973	37.772	95.4185
97.0566	106.894	15.0088	28.2665	127.761
106.463	106.372	36.7715	13.0076	101.793
114.644	91.7395	1.50088	43.0251	96
98.5575	103.433	1.00058	33.2694	119.16
110.564	101.559	6.25365	11.2566	89.0897
102.81	115.317	26.2653	38.7726	105.691
116.318	103.274	0.750438	31.0181	94.6104
101.133	96.9956	21.0123	34.0198	91.9625
96.568		16.7598	12.5073	88.5042
99.3697		48.5283	38.2723	104
96.9022		1.75102	20.7621	84.6656
104.634		33.5196	15.2589	106.624
98.1398		33.2308	29.2671	115.221
94.8053			15.2589	87.5624
105.812			9.00525	109.565
109.814			49.0286	109.015
106.338			22.7633	85.7565
109.535			9.75569	97.2316

## Sheet: Fig 2F
Fig 2F. Gene dosage study. Body length (µm)
WT	TT/+; 2 extra copy	TI/+	TI/+; 1 extra copy	TI/+; 2 extra copy
947.97	944.41	843.9	905.34	927.5
969.18	1000.85	865.85	901.27	941.4
955.98	948.82	857.71	902.45	881.64
900.81	975.25	878.21	926.01	928.98
978.08	998.37	826.63	928.66	918.58
924.84	942.87	861.26	914.52	947.01
1018.87	918.28	856.08	918.25	955.77
952.3	986.38	870.02	939.81	941.16
933.73	952.78	854.51	928.49	859.88
958.11	915.74	869.17	923.46	920.04
962.15	923.86	840.92	957.83	939.94
963.33	920.68	840.35	941.66	901.57
944.75	958.32	846.55	883.03	912.13
953.94	958.36	853.34	889.69	913.17
907.89	982.77	872.16	906.86	934.5
945.41	971.8	853.01	914.83	941.97
980.25	972.86	857.19	877.29	936.85
971.37	927.14	906.81	915.6	903.55
954.61	1000.68	822.01	901.8	933.59
932.36	1002.32	906.96	902.22	911.2
908.62	952.34	899.84	929.9	961.31
954.05	938.28	890.98	1004.73	944.31
939.77	977.75	884.07	1034.9	973.43
931.22	968.16	851.38	914.05	949.5
912.34	943.46	834.94	912.14	953.84
997.48	1013.19	895.91	945	944.05
983.82	993.09	856.53	972.14	934.59
1019.16	986.12	851.27	946.31	985.72
1002.94	980.85	866.35	1014.87	994.15
998.98	1026.96	863.66	989.13	975.35
1022.81	990.66	879.49	963.94	949.18
984.28	1010.21	870.58	982.01	985.6
1011.7	948.12	887.59	949.59	989.79
1005.19	954.39	925.08	1003.39	967.07
968.14	997.52	918.44	964.33	944.78
954.04	1013.34	928.9	930.94	986.93
988.93	982	927.54	999.91	968.28
1007.96	997.89	883.41	946.76	1022.11
981.53	997.03	855.96	929.51	993.07
1032.23	1015.38	914.02	944.93	950.21
1005.38	1046.25	875.39	961.52	981.92
981.27	985.36	856.84	962.73	986.94
1014.87	981.16	880.02	934.37	1011.82
996.14	1039.99	938.06	940.85	972.69
995.84	1033.19	907.44	960.45	987.5
952.32	1005.34	905.7	1023.82	989.29
970.82	1043.15	889.57	969.39	1003.26
991.58	1012.89	915.97	930.8	976.59
1017.72	1023.53	912.39	1011.84	997.76
1001.61	968.82	893.46	961.07	1018.01
989.11	1001.09	896.16	967.28	989.8
991.23	982.26	900.27	963.57	1007.28
1026.03	996.49	864.76	951.04	1018.29
1035.26	979.9	892.8	962.7	989.93
1058.9	998.96	992.27	956.41	983.39
1035.55	965	936.58	982.21	1006.74
1046.66	991.09	918.58	940.93	959.91
1038.18	1013.41	894.87	961.29	941.18
1026.21	1009.58	888.2	991.57	996.29
982.12	1001	918.67	959.99	956.21
1025.12	976.55	879.48	907.66	979.64
1020.31	1024.36	907.45	980.44	988.56
1037.84	1023.15	896.02	917.55	982.96
1026.49	1004.17	860.72	937.25	1007.33
	1065.1	874.2	941.87	979.1
	976.05	879.18	988.08	1002.69
		854.19	965.36	974.01
		883.15	949.03	979.08
		901.54	982.17	977.35
		879.92	1006.53	989.55
		909.41	977.14	1005.95
		907.77	1010.61	1019.32
		932.34	980.06	992.35
		885.56	940.72	941.99
		883.4	934.53	995.13
		886.1	954.98	1010.94
		911.57	959.88	956.49
		880.51	980.48	983.28
		929.16	950.23	1028.31
		887.88	953.88	980.54
		896.82
		884.69
		858.82
		878.04
		882.52
		890.62
		928.43

## Sheet: Fig 2G
Fig 2G. Gene dosage study. Thrashing speed (cycles/min)
WT	TT/+; 2 extra copy	TI/+	TI/+; 1 extra copy	TI/+; 2 extra copy
116.513	118.581	14.7586	103.06	109.314
90.6103	94.9175	41.5242	82.5482	99.2419
106.311	122.1	3.75219	96.3062	81.603
114.437	110.83	2.75161	104.375	96.6394
100.912	113.636	14.2583	95.8059	88.5891
116.453	107	11.2566	87.3009	110.314
115.29	98.8076	12.007	98.0446	97.8071
109.763	115.565	2.25131	91.8065	98.4059
120	104.281	5.00292	107.155	91.0531
113.816	104.85	24.014	83.2986	83.4545
102.957	114	5.25306	93.3008	103.767
110.647	123.096	29.5172	101.005	98.4492
115.611	123.635	12.8448	84.6395	88.9664
101.291	101.43	19.0111	67.2892	97.5569
110.889	105.556	8.50496	76.2945	114.317
100.213	102.699	21.2624	3.2519	88.2353
118.812	130.276	12.2571	92.0537	109.317
123.344	121.759	8.75511	99.5122	100.058
109.564	127.92	10.7563	65.5381	119.004
118.223	109.376	20.7621	88.0428	103.124
102.196	118.182	2.75161	88.0514	110.841
125.419	112.727	39.7732	75.7942	94.305
130.568	122.373	21.0123	96.5373	100.809
111.867	120.652	4.00234	84.2992	99.3079
106.562	77.514	1.00058	92.5244	89.5522
109.329	110.4	3.00175	90.2633	106.562
121.616	103.623	2.25131	81.0473	94.8276
110.257	107.563	11.2566	98.8076	107.499
116.045	112.953	1.00058	92.554	84.2926
100.124	103.934	9.50554	64.5376	101.213
93.5546	97.5068	11.2566	105.949	104.594
117.917	114.371	7.00409	95.8059	109.838
105.889	78.6667	7.25423	69	116.143
114.748	102.048	7.75452	57.6274	95.0554
98.8719	111.633	13.5079	99.0578	97.0566
94.2111	108.66	17.5102	78.0509	114.552
97.1177	93.4286	1.50088	96.5563	85.9421
127.601	92.4437	22.263	92.0537	97.5569
110.669	107.268	16.2595	64.0654	113.182
101.625	96.9492	7.00409	78.3873	100.058
91.4299	115.818	5.25306	64.5376	97.8062
103.31	111.565	3.75219	17.5102	109.403
109.454	122.887	18.5108	93.5546	102.017
107.633	112.632	2.50146	101.309	98.3073
97.9875	90.4691	17.7604	84.2992	102.785
86.4018		24.5143	88.5517	94.305
127.206		11.7569	82.5482	109.078
111.29		12.007	95.6604	101.083
100.058		6.25365	52.5306	105.318
126.531		3.75219	98.3073	101.309
108.127		36.021	75.4619	101.809
100.986		10.7563	74.2933	105.812
112.895		4.00234	91.3624	111.805
		19.5114	100.809	112.065
		19.2612	74.8862	113.284
		35.5207	92.8207	95.526
		16.0093	113.493	87.3009
		14.2583	100.973	119.043
		28.2665	63.0368	4.25248
		3.50204	85.8	104.811
		7.50438	91.4037	104.216
		5.75336		90.0525
		46.277		63.6262
		19.5114
		2.00117
		9.50554
		29.5172
		48.7784
		3.2519
		1.75102

## Sheet: Fig 3B
Fig 3B. Number of moving particles (per animal)
WT	T90T/+	T90I/+
2	1	1
3	6	3
4	6	2
4	2	3
8	2	4
8	5	2
4	5	4
4	2	4
3	3	0
9	3	3
4	2	2
4	4	3
5	7	1
4	1	3
4	6	0
4	2	1
0	7	3
8	4	2
4	5	2
2	7	3
1	3	2
4	5	3
5	9	0
3	7	2
4	3	1
10	3	0
2	4	3
1	3	2
5	6	4
3	8	2
1	2	0
3	5	0
3	4	0
5	3	2
5	3	2
2	5	2
3	5	1
2		1
6		0
		1
		5
		3
		2
		3

## Sheet: Fig 3C
Fig 3C. Net run length (µm)
WT	T90T/+	T90I/+
66.01	66.64	28.33
58.89	41.52	23.38
49.47	36.36	9.28
47.76	29.24	8.51
44.24	27.84	6.84
31.09	14.43	6.49
20.24	13.54	6
16.83	10.19	5.3
15.14	6.91	4.47
4.64	6.21	4.05
2.58	5.58	2.79
2.06	5.44	2.65
2.02	3.91	2.37
59.45	1.88	16.14
56.73	0.42	11.44
54.29	48.78	10.85
48.76	36.36	9.35
43.81	27.28	5.65
37.19	20.77	4.05
30.63	20.18	4.05
29.98	15.49	3.63
29.94	12.41	2.93
18.91	11.65	2.65
18.64	8.72	12.56
16.47	6.45	7.39
14.3	5.16	5.24
11.51	3.77	4.26
10.56	3.62	3.56
9.77	1.94	3.28
7.05	69.4	2.37
5.37	63.78	2.32
4.4	43.81	2.09
3.63	19.05	43.46
3.35	16.61	24.63
1.67	2.86	19.68
1.6	2.58	16.13
1.05	1.12	10.47
68.44	91.05	3.95
30.56	84.69	3.26
25.75	26.37	27.66
19.19	16.33	7.36
15.56	14.79	4.29
12.56	10.99	2.86
7.47	10.96	2.83
6.96	10.48	2.44
6.04	10.26	2.23
5.58	5.67	2.06
2.86	5.15	2.06
0.42	3.14	27.92
95.68	78.16	11.08
81.29	44.31	4.64
52.06	44.24	2.4
51.11	34.7	2.32
46.82	34.08	1.4
37.54	30.35	11.85
36.76	30.06	8.33
36.08	25.58	6.36
28.26	24.63	5.62
20.1	22.54	4.9
19.54	19.19	3.18
11.17	13.4	3.09
11.17	13.33	3.09
1.46	13.28	2.75
1.3	11.85	2.15
1.29	5.09	2.15
83.88	3.77	2.75
80.41	3.77	3.35
73.61	1.88	3.95
57.12	90.09	3.35
35.47	84.43	15.55
35.3	59.7	7.47
30.23	58.76	6.7
14.52	39.36	5.67
13.75	29.2	23.62
11.86	23.04	12.54
11.51	21.98	11.77
9.82	21.47	10.48
8.59	20.87	5.75
4.95	16.15	5.67
4.81	11.42	4.81
2.23	5.75	4.55
92.25	5.58	3.52
75.84	5.24	3.09
57.98	4.76	2.92
50.68	2.83	2.83
20.53	1.95	2.66
17.01	0.7	2.02
15.8	0.48
5.07	77.65
3.09	72.92
2.32	71.89
1.63	51.71
95.34	44.23
55.48	33.84
46.04	33.58
43.46	31.78
23.53	16.66
22.16	14.95
20.61	13.66
18.98	11.77
16.75	11.6
12.37	9.53
12.37	9.45
10.91	9.02
10.05	7.64
9.02	4.72
8.76	4.55
8.42	3.44
8.25	3.18
4.81	1.55
4.04	1.55
3.35	1.29
3.35	1.2
2.83	0.6
2.75	93.11
1.74	56.6
72.06	42.95
68.54	38.66
34.7	35.73
27.14	28.6
25.6	28
13.49	18.3
11.51	17.69
11.3	11.68
8.83	8.59
6.61	6.61
3.46	4.64
1.12	3.35
0.26	2.23
82.97	2.06
59.35	1.12
59.27	0.69
28.52	0.17
23.71	46.98
21.64	39.85
18.55	22.42
16.49	19.5
15.12	17.52
8.07	12.54
7.99	9.96
4.72	7.13
1.03	6.79
0.94	4.72
0.52	3.69
92.76	2.49
37.71	71.96
36.07	50.75
28.17	38.93
17.09	36.25
15.72	34.3
14.09	25.68
3	13.58
2.58	11.85
1.55	10.14
0.94	8.5
	4.81
	1.29
	0.79

## Sheet: Fig 3D
Fig 3D. Velocity (µm/s)
WT	T90T/+	T90I/+
0.2601	0.07141	0.01877
0.1093	0.02208	0.1328
0.01321	0.1188	0.2057
0.02376	0.3845	0.1816
0.01063	0.2842	0.1421
0.06749	0.2343	0.1151
0.1757	0.1088	0.03824
0.09503	0.1642	0.09392
0.03879	0.2343	0.1642
0.2351	0.1271	0.01752
0.319	0.3325	0.01163
0.02997	0.1478	0.01298
0.06871	0.193	0.01413
0.1288	0.237	0.07305
0.1745	0.02282	0.1818
0.1306	0.01463	0.3737
0.189	0.04652	0.09134
0.4295	0.08348	0.0705
0.3951	0.2062	0.07179
0.2223	0.1701	0.01834
0.2663	0.01479	0.07999
0.0589	0.01175	0.1274
0.2362	0.3536	0.1149
0.1489	0.345	0.1799
0.3436	0.08045	0.5481
0.02492	0.1398	0.1259
0.3006	0.218	0.2842
0.02648	0.01111	0.078
0.08096	0.05397	0.2924
0.1365	0.09015	0.3456
0.2179	0.1001	0.02118
0.2233	0.1149	0.07743
0.06045	0.03237	0.02398
0.05647	0.2819	0.05632
0.08374	0.01288	0.01686
0.1444	0.1406	0.01998
0.2811	0.1489	0.02005
0.5497	0.03123	0.03132
0.3436	0.01636	0.02502
0.3253	0.03436	0.02449
0.3175	0.01562	0.01927
0.1501	0.1102	0.07494
0.4865	0.1909	0.01364
0.2324	0.1374	0.06568
0.3898	0.2725	0.1063
0.07758	0.09305	0.1151
0.08589	0.1806	0.05183
0.1718	0.2632	0.02318
0.2061	0.1516	0.02279
0.422	0.09392	0.01684
0.3776	0.1357	0.5055
0.2248	0.1103	0.03114
0.2799	0.2608	0.05465
0.6192	0.4041	0.05288
0.1227	0.06381	0.2233
0.05924	0.06381	0.2475
0.06442	0.1069	0.4176
0.3092	0.1484	0.2998
0.5853	0.2921	0.1421
0.5538	0.1047	0.1082
0.3149	0.24	0.05813
0.3951	0.1484	0.2098
0.0161	0.2619	0.05037
0.02095	0.0787	0.1544
0.2577	0.07494	0.1053
0.3624	0.3063	0.01453
0.5265	0.3223	0.04168
0.3542	0.06179	0.2233
0.2548	0.1792	0.04368
0.02376	0.1044	0.01861
0.02757	0.3345	0.1188
0.5564	0.08315	0.1026
0.6166	0.268	0.1045
0.1948	0.1438	0.03922
0.3045	0.3965	0.08499
0.03131	0.2398	0.02017
0.2204	0.3128	0.02951
0.1654	0.3489	0.05676
0.3268	0.2969	0.04911
0.07218	0.2333	0.07657
0.4669	0.1642	0.01764
0.1635	0.2297	0.0153
0.2851	0.4766	0.1624
0.05287	0.2393	0.0406
0.1406	0.1997	0.2951
0.2851	0.2516	0.2179
0.1586	0.1552	0.1614
0.2882	0.1565	0.09217
0.4613	0.02648	0.2517
0.2809	0.033	0.02213
0.2655	0.03675	0.01041
0.4565	0.01413	0.03968
0.02997	0.2987	0.02881
0.2508	0.1735	0.04969
0.1214	0.3754	0.04435
0.07409	0.4822	0.06261
0.3088	0.1636	0.07494
0.4539	0.03824	0.01642
0.3451	0.1425	0.05939
0.2552	0.3994	0.1612
0.2459	0.05477	0.1816
0.2459	0.2827	0.01642
0.1071	0.1222	0.2037
0.2906	0.05078	0.01239
0.4631	0.1787	0.04701
0.0821	0.1279	0.2519
0.05583	0.04489	0.05519
0.2658	0.1718	0.1624
0.1181	0.03272	0.3453
0.2913	0.908	0.02998
0.1111	0.6072	0.0245
0.1054	0.07905	0.02084
0.397	0.1224	0.01452
0.4519	0.3041	0.08184
0.4198	0.3141	0.09078
0.1082	0.4871	0.1349
0.457	0.4715	0.01086
0.1818	0.7078	0.08827
0.5559	0.4603	0.2179
0.3266	0.1151	0.1659
0.3355	0.2435	0.01861
0.2627	0.5846	0.03983
0.09069	0.1475	0.03822
0.02401	0.12	0.01849
0.05877	0.03201	0.01474
0.02723	0.1841	0.1453
0.05447	0.08347	0.03959
0.06881	0.2531	0.02972
0.4191	0.1376	0.08269
0.2956	0.503	0.05378
0.4136	0.1948	0.1252
0.407	0.07318	0.124
0.3602	0.197	0.12
0.5396	0.3859	0.04132
0.1025	0.4173	0.124
0.2233	0.01029	0.08095
0.2058	0.04555	0.01948
0.3171	0.3832	0.1425
0.03333	0.1543	0.1948
0.09518	0.03436	0.1452
0.01861	0.02021	0.08395
0.2274	0.02454	0.08395
0.06552	0.1447	0.07644
0.04589	0.1043	0.06118
0.4422	0.2362	0.1314
0.2956	0.3652	0.02166
0.3597	0.2577	0.03248
0.04214	0.3293	0.2299
0.2755	0.07808	0.1218
0.09078	0.3313	0.1642
0.09445	0.01718	0.1404
0.2666	0.3335	0.05995
0.3445	0.6541	0.3268
0.1023	0.1318	0.1089
0.4025	0.5889	0.2699
0.06215	0.3349	0.02792
0.4444	0.7824	0.1654
0.6531	0.1103	0.01358
0.052	0.4189	0.03284
0.06482	0.3703	0.02863
0.03298	0.2435	0.0185
0.3666	0.1298	0.01909
0.2184	0.2111	0.0167
0.1493	0.7022	0.02227
0.5278	0.4851	0.02951
0.1148	0.3198	0.2302
0.03131	0.1001	0.05514
0.2701	0.1754	0.02074
0.3526	0.06063	0.1271
0.3122	0.2169	0.07444
0.3663	0.328	0.02757
0.4039	0.581	0.06568
0.1218	0.4329	0.1573
0.1452	0.3327	0.1103
0.1334	0.03284	0.21
0.0821	0.04393	0.2959
0.05939	0.1842	0.1108
0.1997	0.1642	0.1947
0.1659	0.1145	0.07158
0.0845	0.197	0.2233
0.2658	0.1738	0.01562
0.2698	0.2698	0.02454
0.2302	0.1595	0.0194
0.385	0.4157	0.103
0.02302	0.3559	0.1094
0.01815	0.4263	0.02061
0.03467	0.1406	0.1718
0.04444	0.01657	0.08589
0.05104	0.02332	0.1527
0.04048	0.1379	0.06184
0.03856	0.2299	0.01562
0.2321	0.1654	0.2757
0.02552	0.2202	0.2779
0.2922	0.1642	0.1461
0.1654	0.07305	0.2791
0.1861	0.03922	0.2458
0.3757	0.02037	0.3385
0.2826	0.02699	0.1126
0.04919	0.01086	0.09823
0.05583	0.3165	0.0203
0.1166	0.4682	0.1869
0.2365	0.08163	0.1901
0.2057	0.1595	0.1595
0.2872	0.1049	0.07905
0.1391	0.07127	0.1307
0.01359	0.1357	0.1595
0.1421	0.06203	0.0529
0.2723	0.5235	0.05726
0.1314	0.04981	0.03734
0.1511	0.2072	0.02454
0.1615	0.3748	0.05497
0.08854	0.5067	0.03644
0.1461	0.9899	0.1736
0.5119	0.3012	0.1472
0.2594	0.1828	0.1718
0.03631	0.5762	0.2923
0.1225	0.05175	0.3722
0.5849	0.3973	0.05961
0.9019	0.01391	0.09177
0.7323	0.01677	0.0511
0.3367	0.06907	0.0232
0.3937	0.01499	0.1147
0.1472	0.0821	0.04389
0.3174	0.1452	0.07302
0.5745	0.2738	0.1516
0.2875	0.1861	0.2769
0.316	0.4785	0.4168
0.3779	0.08348	0.3722
0.2114	0.2791	0.1069
0.05143	0.2312	0.2167
0.3123	0.2068	0.04198
0.06722	0.3501	0.01988
0.08084	0.2403	0.01031
0.1562	0.03631	0.02113
0.1913	0.03594	0.03091
0.4617	0.1861	0.04379
0.3161	0.203	0.02422
0.166	0.1806	0.1874
0.05286	0.1444	0.1089
0.2817	0.1381	0.1478
0.08589	0.203	0.09593
0.2481	0.1816	0.07429
0.07204	0.09436	0.06681
0.1103	0.1053	0.1145
0.3774	0.1089	0.08589
0.4902	0.1181	0.1031
0.1069	0.2658	0.2577
0.1236	0.2393	0.1841
0.3178	0.2302	0.2863
0.1663	0.1015	0.312
0.1147	0.1799	0.2222
0.3761	0.05218	0.1997
0.5877	0.0536	0.1279
0.03964	0.1827	0.09503
0.01227	0.03202	0.02519
0.3901	0.08315	0.09925
0.319	0.3063	0.0638
0.5607	0.1252	0.1202
0.2524	0.121	0.1112
0.236	0.2552	0.01909
0.1489	0.193	0.04295
0.05514	0.02095	0.02454
0.1412	0.1217	0.01227
0.08427	0.05065	0.1288
0.1398	0.04198	0.08589
0.2564	0.01642	0.06871
0.1787	0.06572	0.02343
0.03828	0.1682	0.05726
0.4039	0.01816	0.01808
0.3202	0.1499	0.02577
0.08841	0.2763	0.03083
0.2532	0.01349	0.229
0.3946	0.02481	0.06179
0.2993	0.06666	0.04517
0.05618	0.2291	0.04046
0.1149	0.03407	0.01407
0.01453	0.2929	0.01765
0.1842	0.6902	0.1091
0.6788	0.2504	0.03175
0.09503	0.1811	0.1188
0.2333	0.1874	0.1654
0.0538	0.3114	0.05354
0.1147	0.2061	0.04632
0.1405	0.4487	0.0821
0.2639	0.4685	0.1222
0.0846	0.773	0.04751
0.2542	0.4749	0.2548
0.1442	0.5917	0.08746
0.4539	0.03884	0.07043
0.2135	0.06513	0.05519
0.2757	0.0371	0.05134
0.2801	0.1147	0.03381
0.03631	0.4831	0.05714
0.08271	0.5648	0.1386
0.1654	0.3856	0.05904
0.1649	0.1538	0.03384
0.2755	0.2463	0.03828
0.2343	0.1391	0.1449
0.02197	0.167	0.2202
0.1847	0.1931	0.06247
0.09503	0.1449	0.01112
0.3223	0.06342	0.02343
0.01499	0.2233	0.03579
0.203	0.03246	0.08589
0.07644	0.1222	0.1374
0.04926	0.1366	0.06544
0.3331	0.1472	0.07028
0.05583	0.01909	0.1575
0.773	0.4724	0.09663
0.3284	0.1288	0.06871
0.2717	0.2577	0.02643
0.1349	0.01169	0.05154
0.1499	0.1527	0.04295
0.03059	0.1093	0.06063
0.203	0.3784	0.06442
0.1926	0.03436	0.1929
0.2455	0.1607	0.3006
0.1285	0.1387	0.2061
0.3308	0.06714	0.1811
0.4818	0.07976	0.2749
0.1924	0.02021	0.0937
0.02997	0.1145	0.1112
0.2494	0.3436	0.2156
0.03681	0.2241	0.1606
0.2331	0.5755	0.1586
0.1874	0.6315	0.1575
0.1804	0.2186	0.03382
0.04581	0.1718	0.0466
0.1884	0.01349	0.135
0.1871	0.1126	0.0937
0.2086	0.197	0.02368
0.1695	0.02147	0.01272
0.1648	0.1374	0.05052
0.22	0.2749	0.1085
0.4912	0.03436	0.1374
0.4911	0.2405	0.04214
0.2152	0.1718	0.03545
0.1066	0.3436	0.05995
0.2187	0.05726	0.1007
0.05329	0.08589	0.04567
0.05939	0.1031	0.07043
0.2292	0.1861	0.06883
0.4035	0.08114	0.03234
0.1189	0.1743	0.0334
0.3631	0.07777	0.03123
0.09738	0.2839	0.03374
0.06072	0.2072	0.02666
0.1147	0.2682	0.04042
0.2809	0.03145	0.02304
0.1049	0.3223	0.06135
0.2791	0.2202	0.1063
0.1381	0.04652	0.07808
0.13	0.01378	0.1145
0.06782	0.02107	0.1718
0.04711	0.09765	0.09094
0.5849	0.2216	0.229
0.2356	0.07648	0.1093
0.2436	0.04926	0.05726
0.1278	0.01642	0.05726
0.03528	0.01111	0.02153
0.123	0.4254	0.01698
0.1276	0.1151	0.03705
0.05125	0.2127	0.07158
0.4974	0.4715	0.1632
0.05858	0.02791	0.07136
0.4356	0.04807	0.01819
0.03333	0.09852	0.1546
0.0434	0.03594	0.06607
0.06369	0.1151	0.08293
0.2315	0.03333	0.08589
0.4835	0.01948	0.0402
0.5888	0.2924	0.3627
0.1271	0.03564	0.04108
0.2853	0.2723	0.01456
0.05995	0.6291	0.1579
0.0821	0.669	0.1374
0.1646	0.1271	0.07713
0.2346	0.5396	0.06442
0.0755	0.2136	0.01718
0.02751	0.4243	0.1145
0.07751	0.4044	0.3149
0.09305	0.3506	0.05313
0.2989	0.1458	0.03494
0.09041	0.1886	0.02786
0.2749	0.1361	0.05154
0.1689	0.2398	0.09544
0.264	0.227	0.07469
0.2319	0.3063	0.1249
0.5504	0.1787	0.06135
0.2945	0.2333	0.1718
0.01718	0.03064	0.161
0.2863	0.08297	0.07362
0.1718	0.1718	0.2863
0.3568	0.2792	0.1419
0.05197	0.2655	0.1503
0.3436	0.04685	0.03779
0.203	0.1336	0.04454
0.09544	0.2343	0.1374
0.3092	0.1314	0.1175
0.0818	0.5154	0.189
0.1432	0.292	0.02771
0.5522	0.1472	0.03785
0.2405	0.4997	0.01982
0.446	0.2959	0.05228
0.566	0.05482	0.04908
0.09663	0.03904	0.01917
0.03983	0.03436	0.02739
0.06442	0.06516	0.02061
0.01808	0.1145	0.135
0.06135	0.07516	0.02147
0.1818	0.1406	0.07028
0.2298	0.1718	0.02454
0.2997	0.03164	0.02702
0.1116	0.2331	0.01145
0.01043	0.2643	0.02437
0.04059	0.7043	0.03272
0.1477	0.4136	0.04295
0.04925	0.2577	0.03817
0.01276	0.3627	0.1031
0.3888	0.09544	0.05516
0.2786	0.1432	0.06012
0.4509	0.02147	0.01718
0.3861	0.1031	0.0818
0.2577	0.01909	0.07158
0.5297	0.1104	0.1255
0.3219	0.1227	0.1288
0.4066	0.2061	0.0551
0.2863	0.3103	0.2219
0.1422	0.05726	0.04581
0.3354	0.03436	0.04295
0.2737	0.1123	0.04059
0.01374	0.07635	0.06681
0.07233	0.1562	0.02712
0.1374	0.1909	0.1718
0.2004	0.217	0.213
0.2061	0.5583	0.04179
0.1718	0.4086	0.1718
0.1175	0.5466	0.1718
0.1088	0.4295	0.1026
0.4123	0.1093	0.2087
0.2749	0.6258	0.04912
0.3973	0.4724	0.1374
0.08589	0.319	0.1031
0.03631	0.02376	0.08589
0.1271	0.0821	0.05052
0.1784	0.1218	0.2033
0.02991	0.09649	0.1527
0.1271	0.0812	0.0962
0.2329	0.04499	0.04295
0.0609	0.2532	0.0495
0.04632	0.07656	0.05726
0.2004	0.1041	0.1145
0.1546	0.1155	0.09478
0.4199	0.24	0.1503
0.328	0.4652	0.1432
0.3436	0.3774	0.231
0.2362	0.1688	0.2061
0.3642	0.2399	0.406
0.2577	0.1782	0.02134
0.1472	0.02519	0.02174
0.2577	0.2627	0.05052
0.1718	0.08271	0.01321
0.01276	0.1635	0.1146
0.1082	0.2763	0.08084
0.1227	0.1474	0.1374
0.1288	0.2393	0.05841
0.2061	0.4523	0.04915
0.3171	0.393	0.07516
0.1021	0.2687	0.01685
0.2913	0.2512	0.3763
0.0563	0.03782	0.04059
0.06324	0.2072	0.2289
0.04919	0.03828	0.09849
0.1199	0.1799	0.1031
0.03681	0.01749	0.1227
0.03617	0.02938	0.1374
0.1288	0.1126	0.7236
0.1031	0.3326	0.1186
0.1718	0.2848	0.3348
0.03221	0.02896	0.1374
0.2643	0.1489	0.02643
0.1288	0.1752	0.2405
0.06607	0.2848	0.3436
0.04908	0.4254	0.1472
0.02712	0.4001	0.2147
0.2897	0.3178	0.1031
0.3894	0.1689	0.1145
0.31	0.1086	0.09162
0.2891	0.03401	0.1841
0.07458	0.08827	0.146
0.2456	0.1545	0.07808
0.6005	0.1681	0.1546
0.1861	0.1589	0.2061
0.4423	0.1997	0.1189
0.04617	0.2063	0.09734
0.2905	0.1489	0.2122
0.1364	0.3757	0.01432
0.2343	0.1217	0.02863
0.2626	0.1382	0.01718
0.174	0.3774	0.01432
0.1925	0.3747	0.02454
0.07262	0.2997	0.02454
0.1634	0.4108	0.1503
0.2297	0.2532	0.1031
0.07701	0.4539	0.09816
0.03824	0.1207	0.03436
0.1914	0.2072	0.06063
0.2302	0.2921	0.06871
0.4466	0.2604	0.4939
0.2169	0.1876	0.1145
0.3456	0.2305	0.1546
0.3927	0.01276	0.05331
0.1596	0.5032	0.06871
0.1968	0.3111	0.04908
0.4963	0.2114	0.05804
0.3495	0.4847	0.1336
0.3722	0.1227	0.03644
0.3575	0.02863	0.05924
0.2616	0.1718	0.01321
0.3634	0.1145	0.02186
0.4692	0.2156	0.02454
0.4018	0.07362	0.1391
0.5352	0.07701	0.048
0.5558	0.09544	0.02684
0.7138	0.1249	0.2096
0.1089	0.1718	0.1933
0.0247	0.1909	0.09816
0.02431	0.1718	0.08589
0.6976	0.1718	0.09544
0.5177	0.3436	0.1982
0.6403	0.04295	0.2343
0.3148	0.1374	0.06135
0.01909	0.04042	0.09816
0.3092	0.04772	0.1336
0.229	0.06179	0.1586
0.2087	0.2993	0.3665
0.026	0.2842	0.161
0.01276	0.04496	0.07635
0.09171	0.1381	0.01562
0.03875	0.01669	0.1472
0.525	0.1516	0.09203
0.2418	0.3436	0.2792
0.0213	0.4123	0.07268
0.01698	0.4096	0.3627
0.02991	0.2884	0.2241
0.3103	0.2792	0.185
0.04339	0.4519	0.3221
0.0629	0.5183	0.04069
0.1291	0.1841	0.1031
0.2658	0.1018	0.07362
0.3564	0.04829	0.1374
0.1632	0.01938	0.09466
0.4868	0.1027	0.06681
0.4628	0.3378	0.05726
0.3907	0.3448	0.2454
0.3442	0.2315	0.05946
0.3336	0.3131	0.2775
0.3972	0.2552	0.02202
0.3666	0.4722	0.03681
0.3861	0.2199	0.08137
0.06568	0.1806	0.1085
0.1499	0.3446	0.1542
0.0787	0.3824	0.05154
0.07556	0.2393	0.06913
0.1117	0.2599	0.1154
0.08771	0.06484	0.1158
0.01297	0.3713	0.1227
0.2935	0.2302	0.01688
0.4652	0.1667	0.02454
0.01092	0.379	0.01718
0.05555	0.7262	0.04908
0.06997	0.1495	0.01171
0.4604	0.1509	0.01074
0.1047	0.1452	0.07158
0.4008	0.1151	0.03114
0.2186	0.3597	0.02551
0.3033	0.1827	0.02147
0.4201	0.2558	0.01031
0.09392	0.2658	0.2517
0.3247	0.3474	0.03794
0.7967	0.2436	0.0203
0.581	0.1377	0.02147
0.1624	0.2552	0.2299
0.03131	0.1111	0.1329
0.3644	0.01188	0.2658
0.481	0.1827	0.02699
0.1546	0.4835	0.0385
0.1432	0.01816	0.1452
0.407	0.1983	0.1329
0.354	0.3045	0.0785
0.4703	0.0997	0.09657
0.4832	0.1425	0.1271
0.4287	0.1878	0.2713
0.1335	0.05317	0.1025
0.1615	0.3456	0.1417
0.1252	0.1531	0.1271
0.05939	0.05447	0.07494
0.01145	0.2127	0.1151
0.3817	0.06568	0.1262
0.1718	0.08933	0.04985
0.6108	0.06414	0.08589
0.02643	0.04589	0.09816
0.2945	0.1641	0.1527
0.1227	0.05259	0.3006
0.01636	0.05769	0.1374
0.1093	0.3453	0.229
0.03032	0.1672	0.08589
0.2749	0.1921	0.07929
0.1432	0.1452	0.06607
0.1718	0.1763	0.04439
0.6184	0.203	0.0121
0.08589	0.6335	0.02147
0.06329	0.7004	0.02712
0.1309	0.5154	0.01596
0.1099	0.3304	0.01909
0.2362	0.4845	0.03817
0.09544	0.481	0.02147
0.468	0.6673	0.01333
0.2945	0.6715	0.0113
0.1751	0.5369	0.0113
0.3309	0.02863	0.04685
0.2577	0.13	0.03436
0.3991	0.3177	0.1575
0.2122	0.09975	0.1874
0.2315	0.0112	0.1527
0.07073	0.1963	0.1432
0.08589	0.1321	0.1189
0.4521	0.1288	0.1432
0.4373	0.01909	0.1963
0.03554	0.05052
0.3114	0.21
0.3359	0.2454
0.2564	0.2454
0.01718	0.3149
0.1104	0.4581
0.06247	0.105
0.262	0.2872
0.05425	0.08208
0.2699	0.3445
0.1374	0.1869
0.06681	0.1199
0.189	0.07187
0.1127	0.08118
0.1755	0.1642
0.0971	0.2817
0.1718	0.1421
0.2454	0.2955
0.4889	0.03934
0.4655	0.07943
0.229	0.3178
0.1374	0.4795
0.06871	0.1313
0.2372	0.345
0.09816	0.3756
0.2863	0.2222
0.1374	0.245
0.2004	0.3158
0.04908	0.5445
0.2822	0.4154
0.1145	0.05103
0.1104	0.1648
0.1503	0.2248
0.04295	0.07869
0.1171	0.2301
0.1575	0.2657
0.1181	0.3296
0.04615	0.06904
0.1997	0.2134
0.4417	0.3993
0.1634	0.03283
0.1396	0.3189
0.3762	0.02222
0.1718	0.1531
0.01808	0.2068
0.02863	0.1595
0.2454	0.04604
0.3436	0.1063
0.1909	0.1349
0.1379	0.3994
0.1963	0.4144
0.6871	0.2818
0.7301	0.2467
0.6252	0.1882
0.1813	0.2072
0.1448	0.2072
0.09203	0.09838
0.08758	0.2202
0.1237	0.1357
0.1374	0.236
0.2354	0.2709
0.06999	0.355
0.08084	0.4105
0.476	0.4234
0.6606	0.5112
0.3607	0.3854
0.351	0.3515
0.5861	0.0971
0.3054	0.4581
0.4785	0.2811
0.3693	0.1031
0.02147	0.4798
0.1202	0.2082
0.1575	0.41
0.146	0.3777
0.6848	0.312
0.08993	0.07494
0.1323	0.01166
0.1555	0.2532
0.1478	0.1634
0.1806	0.1925
0.1082	0.3897
0.1914	0.283
0.04511	0.1349
0.305	0.2655
0.1887	0.02147
0.1687	0.01145
0.0821	0.08589
0.2299	0.04295
0.1612	0.1718
0.08854	0.2699
0.02757	0.06184
0.1314	0.07929
0.03391	0.09544
0.06247	0.1266
0.2108	0.1861
0.2792	0.2362
0.2822	0.2792
0.3951	0.3722
0.3031	0.2902
0.04295	0.4175
0.01108	0.482
0.2604	0.1148
0.2004	0.01292
0.2899	0.09423
0.1002	0.1079
0.1145	0.09089
0.2577	0.209
0.1406	0.3838
0.3627	0.07362
0.1562	0.08084
0.02863	0.2945
0.09816	0.1066
0.1603	0.2749
0.2186	0.1432
0.08589	0.229
0.1145	0.2511
0.05541	0.3436
0.539	0.3006
0.04581	0.2454
0.5154	0.3258
0.5869	0.2209
0.2965	0.3722
0.2699	0.08589
0.3264	0.1145
0.5878	0.2321
0.1197	0.1718
0.03221	0.08259
0.07073	0.06329
0.05425	0.05286
0.01126	0.4581
0.03681	0.1472
0.02147	0.229
0.05286	0.3436
0.05726	0.2322
0.03817	0.4663
0.04295	0.416
0.08589	0.1108
0.0501	0.1718
0.06063	0.09286
0.02684	0.1718
0.07233	0.1676
0.05286	0.1306
0.08589	0.1385
0.02624	0.1339
0.07233	0.1432
0.0509	0.4343
0.02643	0.2749
0.02863	0.292
0.1963	0.1718
0.03304	0.6737
0.01432	0.1343
0.03272	0.1041
0.2209	0.07061
0.1718	0.2111
0.0773	0.03284
0.02147	0.0203
0.03817	0.1333
0.1562	0.05939
0.03077	0.1827
0.05726	0.2233
0.135	0.02356
0.1396	0.07836
0.05241	0.02757
0.03164	0.1933
0.3817	0.09816
0.1327	0.04295
0.3974	0.7444
0.523	0.06184
0.4187	0.1422
0.4766	0.2004
0.4116	0.2004
0.3585	0.564
0.5669	0.05354
0.09663	0.08854
0.3054	0.08827
0.1718	0.1404
0.3436	0.1334
0.1718	0.1329
0.1933	0.3958
0.1537	0.3809
0.2978	0.5519
0.2699	0.308
0.4008	0.1842
0.4599	0.5739
0.4138	0.3408
0.4008	0.4437
0.408	0.1049
0.1031	0.1649
0.06871	0.1452
0.3436	0.06182
0.326	0.07657
0.3894	0.1516
0.01562	0.2127
0.01321	0.1816
0.4841	0.1349
0.5368	0.1869
0.5286	0.2233
0.1718	0.1166
0.1374	0.2393
0.5529	0.0406
0.1374	0.13
0.01895	0.08805
0.07929	0.1478
0.2863	0.2636
0.1183	0.08271
0.01909	0.1685
0.1074	0.06442
0.1145	0.04481
0.229	0.08885
0.1046	0.03436
0.09816	0.09544
0.1249	0.3579
0.0937	0.5154
0.07362	0.252
0.07362	0.5515
0.08589	0.3186
0.05726	0.1546
0.09816	0.2114
0.3964	0.1685
0.5841	0.1093
0.5063	0.2511
0.3436	0.334
0.4552	0.1432
0.5934	0.02147
0.7301	0.5644
0.3092	0.319
0.3495	0.5154
0.1503	0.08589
0.3704	0.229
0.1718	0.05286
0.2945	0.3436
0.4128	0.1503
0.5154	0.3436
0.6607	0.3092
0.4187	0.2728
0.4607	0.2327
0.4295	0.03436
0.2749	0.2134
0.1575	0.0229
0.2454	0.1831
0.1145	0.08137
0.2542	0.05368
0.06871	0.0937
0.2434	0.07661
0.1718	0.1336
0.2613	0.1202
0.3722	0.05154
0.4008	0.2672
0.3436	0.07362
0.07073	0.1947
0.06871	0.1288
0.1764	0.06135
0.3358	0.08137
0.2609	0.0773
0.1718	0.05726
0.3039	0.2114
0.3	0.1784
0.05843	0.1963
0.05795	0.1718
0.08758	0.06607
0.04829	0.1074
0.06883	0.05726
0.1565	0.02147
0.1126	0.04685
0.05432	0.07288
0.05514	0.06871
0.04198	0.1288
0.2192	0.07635
0.1015	0.0925
0.3054	0.1562
0.552	0.1472
0.1582	0.1406
0.1209	0.03272
0.05541	0.07929
0.2577	0.1145
0.1423	0.1861
0.1447	0.4552
0.1546	0.3876
0.08589	0.3178
0.0818	0.1503
0.02147	0.1825
0.05052	0.05052
0.1781	0.04625
0.292	0.03681
0.2255	0.1763
0.229	0.3722
0.2454	0.217
0.2086	0.1667
0.3221	0.3133
0.1002	0.229
0.1874	0.1093
0.1168	0.3817
0.01356	0.1374
0.09816	0.3149
0.2792	0.2362
0.4172	0.2967
0.3927	0.4104
0.1718	0.2004
0.2886	0.1963
0.4332	0.1413
0.8971	0.153
0.01432	0.3252
0.1288	0.2829
0.1202	0.328
0.229	0.2749
0.02643	0.4997
0.1718	0.217
0.02147	0.5352
0.2434	0.4417
0.5154	0.4611
0.3702	0.1947
0.3687	0.1963
0.5383	0.5154
0.4049	0.1227
0.1775	0.21
0.4724	0.09816
0.08589	0.1516
0.05154	0.1512
0.1718	0.03661
0.3207	0.1963
0.4633	0.2699
0.05726	0.2422
0.02454	0.3092
0.02147	0.04042
0.02863	0.2648
0.4601	0.03964
0.01111	0.07233
0.1614	0.06135
0.2088	0.03499
0.2019	0.2863
0.03498	0.2863
0.1799	0.08246
0.04803	0.2362
0.3227	0.2061
0.1343	0.273
0.01499	0.137
0.1198	0.1088
0.1364	0.1093
0.05052	0.1031
0.4663	0.3006
0.292	0.365
0.4857	0.556
0.464	0.2104
0.2047	0.2233
0.1093	0.2655
0.08589	0.08589
0.07268	0.04042
0.1288	0.06063
0.0818	0.1202
0.2749	0.08589
0.4826	0.1718
0.5476	0.4451
0.4402	0.3006
0.3554	0.2042
0.1718	0.0937
0.4724	0.02796
0.06871	0.01827
0.1454	0.05154
0.4642	0.1982
0.01494	0.1074
0.2709	0.1374
0.5154	0.2209
0.02749	0.08589
0.3129	0.1718
0.09544	0.05052
0.01718	0.03817
0.03436	0.1145
0.126	0.1562
0.1963	0.1718
0.1819	0.02712
0.1472	0.1503
0.03123	0.08589
0.01909	0.6192
0.05522	0.3126
0.06871	0.1718
0.1288	0.05726
0.04581	0.01718
0.06871	0.08589
0.1288	0.01227
0.07362	0.319
0.03083	0.02454
0.1031	0.1718
0.1074	0.1472
0.01718	0.2147
0.1202	0.06063
0.4982	0.06871
0.01963	0.06329
0.02147	0.06871
0.2481	0.06871
0.272	0.06247
0.1374	0.1275
0.2004	0.1942
0.04295	0.2699
0.3436	0.4249
0.3123	0.4563
0.189	0.3636
0.07635	0.4769
0.1841	0.1718
0.08589	0.1145
0.1145	0.3722
0.1117	0.01321
0.05654	0.2811
0.05154	0.408
0.07929	0.4196
0.06871	0.3293
0.02863	0.4713
0.01562	0.3665
0.02147	0.4724
0.2454	0.08589
0.1432	0.5631
0.01963	0.1374
0.2699	0.2331
0.1718	0.1031
0.03681	0.1472
0.1718	0.1443
0.2061	0.1527
0.01321	0.1145
0.1031	0.1503
0.07444	0.1074
0.1074	0.1963
0.3345	0.04295
0.0925	0.1718
0.3486	0.1718
0.07808	0.1249
0.2655	0.2555
0.1145	0.229
0.1568	0.2004
0.01909	0.04295
0.01562	0.09816
0.04685	0.2699
0.01288	0.1527
0.0101	0.05726
0.03123	0.1227
0.3142	0.1093
0.1562	0.1288
0.263	0.1015
0.185	0.0925
0.1145	0.01249
0.185	0.2147
0.2843	0.07929
0.408	0.04295
0.1374	0.08589
0.02093	0.1718
0.02571	0.1718
0.09942	0.09911
0.08832	0.06871
0.15	0.1861
0.2362	0.1718
0.1093	0.2699
0.2004	0.04295
0.09816	0.1249
0.1454	0.2749
0.203	0.1718
0.02824	0.09544
0.08589	0.1202
0.02454	0.1603
0.08216	0.1546
0.03554	0.2186
0.06911	0.04295
0.04908	0.1202
0.1626	0.1104
0.229	0.03681
0.07158	0.1046
0.07635	0.03123
0.1378	0.03879
0.01086	0.05726
0.01579	0.0229
0.1001	0.05975
0.1877	0.05447
0.1292	0.02021
0.2757	0.4417
0.1432	0.09816
0.1206	0.3436
0.2899	0.1249
0.1718	0.3245
0.09637	0.478
0.0773	0.0229
0.1718	0.2749
0.203	0.07362
0.2901	0.3006
0.2528	0.4438
0.1454	0.4417
0.068	0.5171
0.1093	0.4363
0.06247	0.2882
0.101	0.1933
0.06036	0.1562
0.09816	0.3054
0.2643	0.1909
0.1527	0.3021
0.05349	0.1336
0.229	0.5154
0.2577	0.3634
0.1963	0.1718
0.3354	0.229
0.4951	0.4695
0.1336	0.6084
0.04433	0.4332
0.109	0.164
0.3182	0.1718
0.481	0.3006
0.3436	0.06442
0.5154	0.1947
0.4103	0.5497
0.5726	0.2329
0.1031	0.3149
0.2434	0.2454
0.1472	1.1381
0.1235	0.03853
0.2699	0.1933
0.04394	0.6012
0.2405	0.3006
0.2343	0.3526
0.2405	0.3797
0.1241	0.3436
0.1614	0.4852
0.07808	0.2539
0.0589	0.3737
0.1057	0.1227
0.1825	0.04963
0.07591	0.2425
0.06285	0.04521
0.1718	0.1002
0.4085	0.3212
0.4244	0.2648
0.4376	0.1976
0.3207	0.3436
0.3817	0.4387
0.4514	0.08589
0.4226	0.105
0.1867	0.01108
0.2147	0.03123
0.2405	0.02863
0.1472	0.02643
0.02672	0.08589
0.2114	0.03272
0.2577	0.08589
0.07158	0.02454
0.03221	0.01562
0.03032	0.1288
0.06442	0.1538
0.06329	0.1595
0.328	0.7902
0.1209	0.4249
0.2362	0.3499
0.01662	0.4645
0.03123	0.3865
0.02863	0.2179
0.06442	0.3915
0.06442	0.1249
0.02863	0.2061
0.0229	0.1718
0.1546	0.03221
0.03032	0.03817
0.02147	0.03123
0.319	0.01808
0.06871	0.1472
0.1374	0.08046
0.4509	0.05368
0.1145	0.2967
0.3161	0.1855
0.1227	0.2004
0.3497	0.1202
0.5069	0.1718
0.06986	0.08589
0.02045	0.37
0.1145	0.1516
0.05726	0.1978
0.07808	0.1489
0.1145	0.07073
0.1963	0.1002
0.185	0.01701
0.3123	0.03681
0.2577	0.1374
0.2655	0.1074
0.2147	0.1074
0.1374	0.4581
0.3275	0.4867
0.3927	0.1718
0.3617	0.05975
0.07362	0.1031
0.4123	0.1288
0.06681	0.1317
0.07429	0.06999
0.09162	0.09544
0.1718	0.1718
0.2405	0.1266
0.0481	0.01108
0.1718	0.1266
0.04042	0.3436
0.1145	0.3092
0.3436	0.1718
0.4513	0.0773
0.1031	0.1202
0.08589	0.2061
0.2386	0.2577
0.404	0.126
0.08589	0.1963
0.5649	0.1099
0.1718	0.1031
0.5644	0.2004
0.229	0.4497
0.4295	0.01662
0.05466	0.1227
0.1718	0.03629
0.6585	0.0937
0.3234	0.1718
0.3837	0.1718
0.6203	0.1189
0.1963	0.08589
0.583	0.2749
0.2405	0.09162
0.2147	0.1145
0.5052	0.08589
0.1718	0.1718
0.3006	0.1718
0.21	0.05726
0.3607	0.1718
0.1933	0.01185
0.6487	0.01909
0.4066	0.2329
0.6012	0.4596
0.1057	0.3436
0.09816	0.4123
0.2768	0.2624
0.3621	0.08933
0.5101	0.3255
0.6646	0.06135
0.08589	0.06247
0.3537	0.01857
0.04295	0.04908
0.02021	0.1031
0.1842	0.05726
0.229	0.06329
0.1288	0.1031
0.06135	0.04581
0.2648	0.1145
0.1074	0.07635
0.1374	0.07158
0.1933	0.08589
0.06871	0.3006
0.2034	0.2176
0.09162	0.1166
0.2147	0.491
0.07028	0.1718
0.1933	0.01909
0.2405	0.1627
0.3221	0.1575
0.2362	0.2061
0.229	0.4724
0.1391	0.3843
0.02147	0.3694
0.04295	0.5791
0.03681	0.426
0.01704	0.3729
0.1415	0.1884
0.07929	0.3237
0.1018	0.2477
0.2577	0.1718
0.2223	0.3408
0.1503	0.2558
0.09816	0.3505
0.1374	0.189
0.2577	0.2369
0.2454	0.05622
0.05726	0.04295
0.2749	0.02034
0.5841	0.03554
0.2863	0.05399
0.2967	0.04845
0.1819	0.06999
0.2061	0.03374
0.1963	0.3066
0.4867	0.4828
0.6299	0.09608
0.2223	0.2315
0.02699	0.2889
0.01997	0.2422
0.04581	0.3095
0.413	0.5352
0.2501	0.3006
0.5479	0.4326
0.1145	0.2405
0.666	0.229
0.01227	0.2465
0.3448	0.2362
0.1396	0.09544
0.1952	0.1472
0.2282	0.05726
0.1841	0.07362
0.1189	0.02643
0.06096	0.01321
0.09544	0.02957
0.01074	0.0838
0.0101	0.01041
0.04147	0.01718
0.02045	0.08589
0.03702	0.1639
0.01406	0.3313
0.2425	0.3245
0.5154	0.3927
0.2362	0.2076
0.2004	0.2454
0.5154	0.4789
0.3436	0.3234
0.02454	0.37
0.2004	0.1249
0.1909	0.2086
0.2904	0.06135
0.2362	0.1896
0.3149	0.3304
0.4008	0.1885
0.5154	0.4718
0.3006	0.1968
0.3234	0.3453
0.2643	0.02168
0.2147	0.1044
0.1527	0.2179
0.0925	0.1241
0.4295	0.2434
0.4172	0.1432
0.09663	0.02771
0.1481	0.1336
0.3157	0.08589
0.4509	0.1472
0.08589	0.01432
0.3832	0.0838
0.3681	0.06436
0.408	0.05726
0.4676	0.07362
0.422	0.04295
0.5655	0.08589
0.4763	0.1829
0.05975	0.1406
0.3221	0.03758
0.229	0.1189
0.4426	0.126
0.5627	0.1718
0.565	0.09162
0.02643	0.1718
0.06135	0.1909
0.04042	0.03196
0.03123	0.1288
0.3865	0.07516
0.1718	0.2499
0.2343	0.4049
0.5244	0.2547
0.1516	0.3364
0.4276	0.3779
0.2419	0.2967
0.1989	0.21
0.08589	0.3592
0.2499	0.2091
0.4581	0.3828
0.4199	0.5726
0.08589	0.09544
0.02577	0.01636
0.06871	0.08084
0.01909	0.1145
0.01041	0.4921
0.1472	0.1374
0.05154	0.2945
0.03436	0.5187
0.1145	0.3558
0.3865	0.2749
0.1031	0.1398
0.1546	0.5682
0.1718	0.4217
0.1288	0.2614
0.09663	0.229
0.1432	0.02454
0.229	0.7532
0.1527	0.4237
0.07233	0.4417
0.09816	0.7701
0.1015	0.2147
0.3221	0.1933
0.05154	0.185
0.2811	0.2405
0.2728	0.2186
0.1963	0.1219
0.2108	0.3328
0.08137	0.3832
0.2004	0.06442
0.2233	0.1189
0.3092	0.188
0.2577	0.2758
0.1793	0.1718
0.2004	0.1272
0.2004	0.1249
0.2343	0.1422
0.3123	0.07268
0.3207	0.1002
0.2147	0.319
0.3245	0.334
0.3006	0.4008
0.3264	0.1718
0.1432	0.4841
0.05726	0.4008
0.21	0.1796
0.1336	0.3006
0.01909	0.09544
0.2147	0.2577
0.155	0.334
0.2516	0.08589
0.1595	0.2209
0.1378	0.1718
0.1756	0.08589
0.2398	0.01909
0.1132	0.1074
0.2475	0.3748
0.06492	0.229
0.1241	0.09466
0.0559	0.102
0.2127	0.1181
0.207	0.04499
0.1381	0.1254
0.1612	0.05522
0.2542	0.08468
0.4151	0.0409
0.2749	0.06117
0.4701	0.1434
0.4237	0.06184
0.2561	0.1002
0.3092	0.05425
0.1718	0.08851
0.4581	0.2355
0.1718	0.01753
0.1503	0.05368
0.1085	0.1327
0.2481	0.2454
0.4581	0.2147
0.2186	0.2704
0.09816	0.3579
0.1718	0.1406
0.1314	0.1258
0.4008	0.3551
0.3376	0.5154
0.3039	0.09162
0.1454	0.04908
0.2988	0.04685
	0.0229
	0.04581
	0.2379
	0.04295
	0.07516
	0.1249
	0.1336
	0.1963
	0.2405
	0.1825
	0.3149
	0.3308
	0.05726
	0.02552
	0.2362
	0.2403
	0.268
	0.2863
	0.1093
	0.164
	0.0112
	0.1607
	0.06247
	0.01185
	0.04908
	0.1321
	0.03617
	0.01321
	0.02136
	0.1595
	0.03964
	0.2792
	0.328
	0.1622
	0.1454
	0.1374
	0.0409
	0.05425
	0.105
	0.1718
	0.2672
	0.3607
	0.1294
	0.2186
	0.05726
	0.2061
	0.5583
	0.3588
	0.5644
	0.2405
	0.02147
	0.2986
	0.1947
	0.4125
	0.3343
	0.3784
	0.6214
	0.07073
	0.1432
	0.2248
	0.3592
	0.1718
	0.2967
	0.1393
	0.07158
	0.4622
	0.2758
	0.465
	0.2781
	0.3576
	0.1299
	0.2233
	0.08055
	0.04885
	0.157
	0.3019
	0.3393
	0.127
	0.4299
	0.3224
	0.02951
	0.2887
	0.127
	0.1452
	0.191
	0.2291
	0.053
	0.1146
	0.1124
	0.126
	0.2364
	0.06876
	0.2298
	0.1616
	0.2623
	0.08993
	0.205
	0.08441
	0.1985
	0.1489
	0.1718
	0.1145
	0.05154
	0.07362
	0.3149
	0.1718
	0.3463
	0.299
	0.4008
	0.4295
	0.4252
	0.4783
	0.4915
	0.1933
	0.3006
	0.1909
	0.1718
	0.1847
	0.04393
	0.06716
	0.3128
	0.117
	0.319
	0.2081
	0.2721
	0.3221
	0.1527
	0.2526
	0.2421
	0.2651
	0.1178
	0.03817
	0.08589
	0.1718
	0.1718
	0.1933
	0.1546
	0.06607
	0.1249
	0.1432
	0.08357
	0.08589
	0.1718
	0.5726
	0.1503
	0.21
	0.3477
	0.5239
	0.08589
	0.02455
	0.194
	0.3747
	0.06871
	0.02897
	0.01151
	0.02479
	0.2284
	0.08998
	0.2618
	0.01017
	0.01649
	0.01919
	0.06002
	0.04295
	0.1288
	0.1406
	0.177
	0.07548
	0.3321

## Sheet: S3A Fig
Fig S3A. RNAseq TPM
Endogenous	Transgene
129.979	161.241
136.913	122.232
127.681	141.963

## Sheet: S3B Fig
Fig S3B. Body length (µm)
WT	del; 2 extra copies unc-116(+)
1015.61	984.11
992.77	1001.43
990.99	1006.43
1016.83	992.64
973.57	1030
1055.63	951.31
1024.41	1015.32
1025.76	1009.62
1031.49	1013.66
1050.9	978.07
1012.37	1005.76
1057.23	966.89
1087.16	1034.14
1056.72	989.27
1032.6	1001.6
1011.88	967.89
1040.25	976.34
1036.96	1017.75
1066.38	1044.57
1072.53	995.96
988.04	1002.96
1039.62	955.16
1078.22	1010.98
1056.68	949.28
1054.87	976.2
1047.02	981.82
1006.83	949.21
986.23	954.05
980.99	980.31
963.96	1009.19
1035.77	1024.22
960.48	1019.52
1012.34	991.14
1023.51	1022.12
1000.74	978.12
956.19	953.44
1013.54	995.11
965.11	986.5
975.24	955.19
993.04	997.31
983.61	1027.17
1032.23	1015.23
1024.44	1019.8
1045.58	1002.83
1013.63	965.84
1007.24	1037.06
1024.33	1011.52
1046.47	1038.54
980.43	939.83
1014.47	980.04
1029.65	996.36
1015.87	997.45
984.64	1008.48
1017.71	1027.72
956.25	983.49
997.23	1020.85
998.14	1019.91
1048.71	1007.15
1035.37	986.49
1003.07
956.91
1002.44
983.29

[truncated: 1 more sheets: S3C Fig]
